# Supplementary material for: Perioperative Outcomes of Neoadjuvant Immunochemotherapy for Locally Resectable Oesophageal Squamous Cell Carcinoma in Geriatric Patients Aged 70 Years or Older
Source: Cancers (Basel). 2026 Apr 8;18(8):1192. doi: 10.3390/cancers18081192 (PMC13115034; doi:10.3390/cancers18081192)
Supplement: Supplementary file 1 [file cancers-18-01192-s001.zip]

Archive with 1 entries (1 files):
- cancers-4201930-supplementary.pdf
